# Supplementary material for: Expression of Key Structural Genes of the Phenylpropanoid Pathway Associated with Catechin Epimerization in Tea Cultivars
Source: Front Plant Sci. 2017 May 3;8:702. doi: 10.3389/fpls.2017.00702 (PMC5413559; doi:10.3389/fpls.2017.00702)
Supplement: TABLE S4 — List of differentially expressed transcription factors in Y510 by RNA-Seq analysis. [file Table_4.XLSX]

## Sheet: Sheet1
Unigene_ID	Fudingdabaicha (FPKM)	0306I(FPKM)	Y510 (FPKM)	start	stop	nr_bestmatch	similarity	E-value	Arabidopsis_homology	Arabidopsis_genename	Arabidopsis_description	KEGG_KO	KO_Definition	KEGG_EC	KEGGpathway	GO	Pfam	Superfamily	Genefamily	Function in root hair development	ROS faimily	Auxin_response	Gibberellin_responce	polyamine	ethylene	cytokinin	abscisic acid	starch biosynthetic process	protein	reactive oxygen species	calcium ion	copper	zinc	iron	magnesium	potassium	sulfur	nitrogen	Phosphorus_transferring(PHO_gene_family)	phosphorus	cold	salt	oxidative	salinity	Cell wall gene Family	Cell Wall Stage	long-term response of photosynthetic light acclimation	oxygenic photosynthesis	photosystemI-II
Unigene000722	76.7304	108.978	956.104	1	1088	gi|460396051|ref|XP_004243593.1|_PREDICTED:_E3_ubiquitin-protein_ligase_RHA1B-like_isoform_1_[Solanum_lycopersicum]	65.43	1e-65	AT2G04240	XERICO	RING/U-box superfamily protein [Source:TAIR_LOCUS;Acc:AT2G04240]	K16285				GO:0005515|GO:0008270|	PF13639 (Ring finger domain);	SSF57850;	2479_HOM000242
Unigene001286	14.0331	44.3094	332.569	1	1725	gi|224072727|ref|XP_002303852.1|_predicted_protein_[Populus_trichocarpa]	64.71	7e-129	AT1G80840	WRKY40	WRKY DNA-binding protein 40 [Source:TAIR_LOCUS;Acc:AT1G80840]					GO:0003700|GO:0006355|GO:0043565|GO:0003700|GO:0006355|GO:0043565|	PF03106 (WRKY DNA -binding domain);	SSF118290;	2479_HOM007658
Unigene000654	80.1434	57.0201	182.805	1	3675	gi|225427201|ref|XP_002280253.1|_PREDICTED:_transcription_factor_MYC2-like_[Vitis_vinifera]	70.32	0	AT1G32640	ATMYC2	Basic helix-loop-helix (bHLH) DNA-binding family protein [Source:TAIR_LOCUS;Acc:AT1G32640]	K13422	transcription factor MYC2;		ko04075 Plant hormone signal transduction; ko04626 Plant-pathogen interaction; ;	GO:0046983|GO:0046983|	PF14215 (bHLH-MYC and R2R3-MYB transcription factors N-terminal);PF00010 (Helix-loop-helix DNA-binding domain);	SSF47459;	2479_HOM000158
Unigene001359	21.2833	65.655	181.418	1	1811	gi|470118508|ref|XP_004295370.1|_PREDICTED:_putative_F-box/FBD/LRR-repeat_protein_At5g44950-like_[Fragaria_vesca_subsp._vesca]	44.05	1e-92	AT5G02930		F-box/RNI-like superfamily protein [Source:TAIR_LOCUS;Acc:AT5G02930]					GO:0005515|GO:0005515|	PF00646 (F-box domain);	SSF81383;SSF52047;SSF52047;
Unigene002624	10.5572	13.433	173.787	1	1468	gi|224104285|ref|XP_002313384.1|_predicted_protein_[Populus_trichocarpa]	84.04	1e-44	AT3G47160	F13I12.210	RING/U-box superfamily protein [Source:TAIR_LOCUS;Acc:AT3G47160]								2479_HOM000778
Unigene002286	22.3251	38.9758	173	1	2894	gi|225445527|ref|XP_002285249.1|_PREDICTED:_EIN3-binding_F-box_protein_1-like_[Vitis_vinifera]	76.44	0	AT2G25490	EBF1	EIN3-binding F box protein 1 [Source:TAIR_LOCUS;Acc:AT2G25490]	K14515	EIN3-binding F-box protein;		ko04075 Plant hormone signal transduction; ;	GO:0005515|GO:0005515|	PF13516 (Leucine Rich repeat);PF13516 (Leucine Rich repeat);PF13516 (Leucine Rich repeat);PF13516 (Leucine Rich repeat);PF13516 (Leucine Rich repeat);PF00646 (F-box domain);	SSF52047;SSF81383;SSF52047;	2479_HOM000699
Unigene000870	25.7364	53.948	156.718	1	2885	gi|386778767|gb|AFJ23868.1|_jasmonate_ZIM-domain_protein_2_[Vitis_quinquangularis]	64.71	8e-150	AT3G17860	JAZ3	jasmonate-zim-domain protein 3 [Source:TAIR_LOCUS;Acc:AT3G17860]	K13464	jasmonate ZIM domain-containing protein;		ko04075 Plant hormone signal transduction; ko04626 Plant-pathogen interaction; ;		PF09425 (Divergent CCT motif);PF06200 (tify domain);		2479_HOM003203
Unigene004018	26.5634	39.4423	148.056	1	810	gi|359479248|ref|XP_003632240.1|_PREDICTED:_E3_ubiquitin-protein_ligase_RNF181-like_[Vitis_vinifera]	47.2	3e-35	AT3G10815	AT3G10810	RING/U-box superfamily protein [Source:TAIR_LOCUS;Acc:AT3G10815]					GO:0005515|GO:0008270|	PF13639 (Ring finger domain);	SSF57850;
Unigene002655	30.6355	52.0184	139.961	1	2239	gi|460393516|ref|XP_004242355.1|_PREDICTED:_transcription_factor_bHLH3-like_[Solanum_lycopersicum]	69.33	0	AT4G16430	BHLH3	basic helix-loop-helix (bHLH) DNA-binding superfamily protein [Source:TAIR_LOCUS;Acc:AT4G16430]					GO:0046983|GO:0046983|	PF00010 (Helix-loop-helix DNA-binding domain);PF14215 (bHLH-MYC and R2R3-MYB transcription factors N-terminal);	SSF47459;	2479_HOM000158																					hydrolase activity, acting on acid anhydrides, in phosphorus-containing anhydrides
Unigene002007	29.0935	50.6832	114.641	1	2767	gi|225470922|ref|XP_002264409.1|_PREDICTED:_transcription_factor_bHLH13_[Vitis_vinifera]	74.51	0	AT1G01260	BHLH13	basic helix-loop-helix (bHLH) DNA-binding superfamily protein [Source:TAIR_LOCUS;Acc:AT1G01260]					GO:0046983|GO:0046983|	PF00010 (Helix-loop-helix DNA-binding domain);PF14215 (bHLH-MYC and R2R3-MYB transcription factors N-terminal);	SSF47459;	2479_HOM000158
Unigene006452	5.24343	10.4871	113.431	1	707	gi|350538507|ref|NP_001234858.1|_EIN3-binding_F-box_protein_1_[Solanum_lycopersicum]	63.48	2e-61	AT2G25490	EBF1	EIN3-binding F box protein 1 [Source:TAIR_LOCUS;Acc:AT2G25490]	K14515	EIN3-binding F-box protein;		ko04075 Plant hormone signal transduction; ;	GO:0005515|GO:0005515|	PF00646 (F-box domain);	SSF81383;	2479_HOM000699														zinc ion binding
Unigene001443	12.7604	27.1172	112.678	1	1268	gi|225464876|ref|XP_002273038.1|_PREDICTED:_F-box_protein_At2g27310-like_[Vitis_vinifera]	56.74	3e-91	AT2G36090		F-box family protein [Source:TAIR_LOCUS;Acc:AT2G36090]					GO:0005515|		SSF81383;	2479_HOM001090
Unigene001350	20.3699	27.4753	111.706	1	1759	gi|225427189|ref|XP_002277964.1|_PREDICTED:_uncharacterized_protein_LOC100250554_[Vitis_vinifera]	85.08	4e-130	AT4G17900		PLATZ transcription factor family protein [Source:TAIR_LOCUS;Acc:AT4G17900]						PF04640 (PLATZ transcription factor);		2479_HOM000270
Unigene005494	24.6619	39.8944	99.6181	1	888	gi|225427201|ref|XP_002280253.1|_PREDICTED:_transcription_factor_MYC2-like_[Vitis_vinifera]	74.55	3e-106	AT4G17880	BHLH4	Basic helix-loop-helix (bHLH) DNA-binding family protein [Source:TAIR_LOCUS;Acc:AT4G17880]	K13422	transcription factor MYC2;		ko04075 Plant hormone signal transduction; ko04626 Plant-pathogen interaction; ;	GO:0046983|GO:0046983|	PF00010 (Helix-loop-helix DNA-binding domain);	SSF47459;	2479_HOM000158
Unigene001118	45.7687	34.632	93.7219	1	1233	gi|170676244|gb|ACB30361.1|_MYB_transcription_factor_[Capsicum_annuum]	74.51	2e-56	AT1G74840	F9E10.31	Homeodomain-like superfamily protein [Source:TAIR_LOCUS;Acc:AT1G74840]					GO:0003682|GO:0003677|	PF00249 (Myb-like DNA-binding domain);	SSF46689;	2479_HOM000103
Unigene005783	11.9822	26.3944	90.5791	1	1299	gi|389986107|gb|AFL46171.1|_jasmonate_ZIM_domain_protein_f_[Nicotiana_attenuata]	52.99	3e-31	AT1G30135	JAZ8	jasmonate-zim-domain protein 8 [Source:TAIR_LOCUS;Acc:AT1G30135]						PF09425 (Divergent CCT motif);PF06200 (tify domain);		2479_HOM004023
Unigene006334	7.47079	6.90213	87.7964	1	1094	gi|302143108|emb|CBI20403.3|_unnamed_protein_product_[Vitis_vinifera]	72.15	3e-34	AT4G27310	AT4G27310	B-box type zinc finger family protein [Source:TAIR_LOCUS;Acc:AT4G27310]								2479_HOM001358
Unigene005730	30.3082	29.2484	84.6236	1	2080	gi|387158756|gb|AFJ54352.1|_WRKY_transcription_factor_[Camellia_sinensis]	99.23	0	AT1G13960	WRKY4	WRKY DNA-binding protein 4 [Source:TAIR_LOCUS;Acc:AT1G13960]					GO:0003700|GO:0006355|GO:0043565|GO:0003700|GO:0006355|GO:0043565|GO:0003700|GO:0006355|GO:0043565|GO:0003700|GO:0006355|GO:0043565|	PF03106 (WRKY DNA -binding domain);PF03106 (WRKY DNA -binding domain);	SSF118290;SSF118290;	2479_HOM005644
Unigene013560	5.46372	3.01673	81.0962	1	406	gi|296090659|emb|CBI41059.3|_unnamed_protein_product_[Vitis_vinifera]	81.65	2e-57	AT4G37790	HAT22	Homeobox-leucine zipper protein family [Source:TAIR_LOCUS;Acc:AT4G37790]	K09338				GO:0003700|GO:0005634|GO:0006355|GO:0043565|	PF02183 (Homeobox associated leucine zipper);		2479_HOM000124
Unigene003751	5.29544	7.63783	78.4025	1	689	gi|225429416|ref|XP_002275926.1|_PREDICTED:_zinc_finger_CCCH_domain-containing_protein_20_[Vitis_vinifera]	60.22	4e-21	AT2G19810		CCCH-type zinc finger family protein [Source:TAIR_LOCUS;Acc:AT2G19810]								2479_HOM000398
Unigene010468	0	3.48123	77.8966	1	1016	gi|9650826|emb|CAC00657.1|_common_plant_regulatory_factor_6_[Petroselinum_crispum]	44.88	1e-14	AT3G62420	ATBZIP53	basic region/leucine zipper motif 53 [Source:TAIR_LOCUS;Acc:AT3G62420]					GO:0003700|GO:0006355|GO:0043565|	PF00170 (bZIP transcription factor);	SSF57959;											cellular protein metabolic process									ligase activity, forming carbon-nitrogen bonds
Unigene005580	7.82351	20.9815	73.7298	1	617	gi|470120846|ref|XP_004296498.1|_PREDICTED:_transcription_factor_bHLH35-like_[Fragaria_vesca_subsp._vesca]	82.2	1e-58	AT5G57150	BHLH35	basic helix-loop-helix (bHLH) DNA-binding superfamily protein [Source:TAIR_LOCUS;Acc:AT5G57150]								2479_HOM000158
Unigene014105	7.99219	36.1648	72.9564	1	386	gi|255567473|ref|XP_002524716.1|_conserved_hypothetical_protein_[Ricinus_communis]	80.82	9e-38	AT4G27310	AT4G27310	B-box type zinc finger family protein [Source:TAIR_LOCUS;Acc:AT4G27310]					GO:0005622|GO:0008270|	PF00643 (B-box zinc finger);		2479_HOM001358						cellular response to ethylene stimulus
Unigene004005	18.6746	27.7527	72.7881	1	2151	gi|462415382|gb|EMJ20119.1|_hypothetical_protein_PRUPE_ppa001518mg_[Prunus_persica]	74.8	0	AT4G25160	PUB35	U-box domain-containing protein kinase family protein [Source:TAIR_LOCUS;Acc:AT4G25160]					GO:0004672|GO:0005524|GO:0006468|GO:0004842|GO:0016567|GO:0016772|	PF00069 (Protein kinase domain);PF04564 (U-box domain);	SSF56112;SSF57850;	2479_HOM000166														zinc ion binding
Unigene005209	6.03043	7.24734	69.5612	1	1640	gi|359493145|ref|XP_002264797.2|_PREDICTED:_uncharacterized_protein_LOC100262406_[Vitis_vinifera]	55	6e-50	AT5G50080	ERF110	ethylene response factor 110 [Source:TAIR_LOCUS;Acc:AT5G50080]					GO:0003700|GO:0006355|GO:0003677|	PF00847 (AP2 domain);	SSF54171;	2479_HOM000010
Unigene005726	10.0517	32.8981	68.1826	1	580	gi|225445023|ref|XP_002283114.1|_PREDICTED:_zinc_finger_CCCH_domain-containing_protein_49-like_[Vitis_vinifera]	65.42	4e-31	AT2G19810		CCCH-type zinc finger family protein [Source:TAIR_LOCUS;Acc:AT2G19810]
Unigene014462	13.3937	0	62.2762	1	230	gi|470108248|ref|XP_004290434.1|_PREDICTED:_protein_SENSITIVE_TO_PROTON_RHIZOTOXICITY_1-like_isoform_1_[Fragaria_vesca_subsp._vesca]	55.42	3e-21	AT1G34370	STOP1	C2H2 and C2HC zinc fingers superfamily protein [Source:TAIR_LOCUS;Acc:AT1G34370]																									voltage-gated potassium channel activity|voltage-gated potassium channel complex
Unigene003160	21.0887	26.0432	60.3885	1	826	gi|225439779|ref|XP_002275978.1|_PREDICTED:_WRKY_transcription_factor_44-like_[Vitis_vinifera]	59.32	8e-15	AT2G37260	TTG2	WRKY family transcription factor family protein [Source:TAIR_LOCUS;Acc:AT2G37260]					GO:0003700|GO:0006355|GO:0043565|GO:0003700|GO:0006355|GO:0043565|	PF03106 (WRKY DNA -binding domain);	SSF118290;	2479_HOM000028	Cell differentiation
Unigene001599	22.2591	28.4179	59.1568	1	1541	gi|359496307|ref|XP_003635205.1|_PREDICTED:_homeobox-leucine_zipper_protein_HAT4-like_isoform_2_[Vitis_vinifera]	62.46	1e-68	AT4G16780	ATHB-2	homeobox protein 2 [Source:TAIR_LOCUS;Acc:AT4G16780]	K09338				GO:0003677|GO:0005634|GO:0003677|GO:0003700|GO:0005634|GO:0006355|GO:0043565|	PF00046 (Homeobox domain);PF04618 (HD-ZIP protein N terminus);PF02183 (Homeobox associated leucine zipper);	SSF46689;	2479_HOM000124				response to gibberellin stimulus				response to abscisic acid stimulus
Unigene004258	22.5551	21.9129	58.7401	1	611	gi|386686575|gb|AFJ20666.1|_WRKY_transcription_factor_40_[Camellia_sinensis]	100	2e-41	AT1G80840	WRKY40	WRKY DNA-binding protein 40 [Source:TAIR_LOCUS;Acc:AT1G80840]
Unigene004555	8.84698	10.2905	56.6551	1	1130	gi|288872658|gb|ADC55527.1|_ERF_transcription_factor_[Camellia_sinensis]	55.67	2e-42	AT4G17500	ATERF-1	ethylene responsive element binding factor 1 [Source:TAIR_LOCUS;Acc:AT4G17500]	K09286				GO:0003677|GO:0003700|GO:0006355|	PF00847 (AP2 domain);	SSF54171;	2479_HOM010736
Unigene005340	15.5953	9.20129	53.6671	1	1272	gi|225441157|ref|XP_002268193.1|_PREDICTED:_RING_finger_and_CHY_zinc_finger_domain-containing_protein_1_isoform_2_[Vitis_vinifera]	81.82	2e-172	AT5G22920	AT5G22920	CHY-type/CTCHY-type/RING-type Zinc finger protein [Source:TAIR_LOCUS;Acc:AT5G22920]	K10144	ring finger and CHY zinc finger domain-containing protein 1;		ko04115 p53 signaling pathway; ko04120 Ubiquitin mediated proteolysis; ko05162 Measles; ;	GO:0005515|GO:0008270|GO:0008270|	PF13639 (Ring finger domain);PF14599 (Zinc-ribbon);PF05495 (CHY zinc finger);	SSF161219;SSF57850;SSF161245;	2479_HOM000317														zinc ion binding
Unigene003150	16.5158	16.8661	48.064	1	1293	gi|225445023|ref|XP_002283114.1|_PREDICTED:_zinc_finger_CCCH_domain-containing_protein_49-like_[Vitis_vinifera]	68.02	4e-165	AT2G19810		CCCH-type zinc finger family protein [Source:TAIR_LOCUS;Acc:AT2G19810]								2479_HOM000398
Unigene001986	5.44737	8.44752	46.8664	1	1164	gi|470137151|ref|XP_004304334.1|_PREDICTED:_transcription_initiation_factor_IIB-like_[Fragaria_vesca_subsp._vesca]	81.52	4e-165	AT3G10330	TFIIB2	Cyclin-like family protein [Source:TAIR_LOCUS;Acc:AT3G10330]	K03124	transcription initiation factor TFIIB;		ko03022 Basal transcription factors; ;	GO:0017025|	PF00382 (Transcription factor TFIIB repeat);	SSF47954;	2479_HOM001189
Unigene011946	12.1711	19.9995	44.795	1	716	gi|460368931|ref|XP_004230318.1|_PREDICTED:_transcription_factor_bHLH149-like_[Solanum_lycopersicum]	57.3	1e-57	AT1G09250	BHLH149	basic helix-loop-helix (bHLH) DNA-binding superfamily protein [Source:TAIR_LOCUS;Acc:AT1G09250]					GO:0046983|		SSF47459;	2479_HOM002057														zinc ion binding
Unigene004256	5.22338	10.0168	41.6447	1	1121	gi|225440797|ref|XP_002276044.1|_PREDICTED:_F-box_protein_At2g27310_[Vitis_vinifera]	58.95	3e-73	AT2G36090		F-box family protein [Source:TAIR_LOCUS;Acc:AT2G36090]					GO:0005515|		SSF81383;	2479_HOM001090
Unigene016019	2.17273	5.02655	41.5173	1	1044	gi|462403699|gb|EMJ09256.1|_hypothetical_protein_PRUPE_ppa002067mg_[Prunus_persica]	78.22	0	AT5G27640	TIF3B1	translation initiation factor 3B1 [Source:TAIR_LOCUS;Acc:AT5G27640]	K03253	translation initiation factor 3 subunit B;		ko03013 RNA transport; ;	GO:0003676|GO:0005515|	PF00076 (RNA recognition motif. (a.k.a. RRM, RBD, or RNP domain));PF08662 (Eukaryotic translation initiation factor eIF2A);	SSF54928;SSF50978;	2479_HOM001215
Unigene012074	7.94872	20.3042	40.741	1	578	gi|359480165|ref|XP_002270750.2|_PREDICTED:_LOW_QUALITY_PROTEIN:_WRKY_transcription_factor_22_[Vitis_vinifera]	56.86	7e-35	AT2G34830	WRKY35	WRKY DNA-binding protein 35 [Source:TAIR_LOCUS;Acc:AT2G34830]					GO:0003700|GO:0006355|GO:0043565|GO:0003700|GO:0006355|GO:0043565|	PF03106 (WRKY DNA -binding domain);	SSF118290;
Unigene006662	16.2924	17.3822	40.4469	1	2336	gi|462410534|gb|EMJ15868.1|_hypothetical_protein_PRUPE_ppa003305mg_[Prunus_persica]	64.96	0	AT4G26640	WRKY20	WRKY family transcription factor family protein [Source:TAIR_LOCUS;Acc:AT4G26640]					GO:0003700|GO:0006355|GO:0043565|GO:0003700|GO:0006355|GO:0043565|GO:0003700|GO:0006355|GO:0043565|GO:0003700|GO:0006355|GO:0043565|	PF03106 (WRKY DNA -binding domain);PF03106 (WRKY DNA -binding domain);	SSF118290;SSF118290;	2479_HOM000028				response to gibberellin stimulus
Unigene003809	19.279	19.0195	39.9211	1	3519	gi|462416725|gb|EMJ21462.1|_hypothetical_protein_PRUPE_ppa001269mg_[Prunus_persica]	78.07	0	AT5G04460	T32M21_60	RING/U-box superfamily protein [Source:TAIR_LOCUS;Acc:AT5G04460]						PF13920 (Zinc finger, C3HC4 type (RING finger));	SSF57850;	2479_HOM001815						cellular response to ethylene stimulus
Unigene013455	6.49997	11.0007	39.8596	1	787	gi|300079016|gb|ADJ67439.1|_ethylene_response_factor_10_[Actinidia_deliciosa]	67.45	5e-76	AT3G23240	ERF1	ethylene response factor 1 [Source:TAIR_LOCUS;Acc:AT3G23240]	K14516	ethylene-responsive transcription factor 1;		ko04075 Plant hormone signal transduction; ;	GO:0003700|GO:0006355|GO:0003677|	PF00847 (AP2 domain);	SSF54171;
Unigene003563	8.43798	18.6797	38.7567	1	3064	gi|462395202|gb|EMJ01001.1|_hypothetical_protein_PRUPE_ppa004717mg_[Prunus_persica]	76.43	0	AT4G35140		Transducin/WD40 repeat-like superfamily protein [Source:TAIR_LOCUS;Acc:AT4G35140]	K11804				GO:0000062|GO:0005515|GO:0005515|GO:0000062|GO:0005515|GO:0005515|	PF12796 (Ankyrin repeats (3 copies));PF00887 (Acyl CoA binding protein);PF00400 (WD domain, G-beta repeat);PF00400 (WD domain, G-beta repeat);	SSF48403;SSF50978;SSF50978;SSF47027;	2479_HOM002081														zinc ion binding
Unigene005886	3.08105	5.68991	36.6747	1	1319	gi|300079004|gb|ADJ67433.1|_ethylene_response_factor_4_[Actinidia_deliciosa]	55.07	1e-81	AT2G47520	HRE2	Integrase-type DNA-binding superfamily protein [Source:TAIR_LOCUS;Acc:AT2G47520]	K09286				GO:0003677|GO:0003700|GO:0006355|	PF00847 (AP2 domain);	SSF54171;	2479_HOM000010
Unigene008141	4.72894	2.26833	36.0447	1	587	gi|470113828|ref|XP_004293121.1|_PREDICTED:_F-box_protein_At2g27310-like_[Fragaria_vesca_subsp._vesca]	48.74	2e-14
Unigene013173	6.39412	6.61082	34.1017	1	1258	gi|224145550|ref|XP_002325682.1|_predicted_protein_[Populus_trichocarpa]	55.43	1e-78	AT3G23250	MYB15	myb domain protein 15 [Source:TAIR_LOCUS;Acc:AT3G23250]	K09422				GO:0003677|GO:0003682|GO:0003682|	PF00249 (Myb-like DNA-binding domain);PF00249 (Myb-like DNA-binding domain);	SSF46689;	2479_HOM000007
Unigene015575	8.91085	10.6458	33.7362	1	521	gi|344190176|gb|AEM97870.1|_bZIP78_[Corylus_heterophylla]	75	6e-14	AT2G46270	GBF3	G-box binding factor 3 [Source:TAIR_LOCUS;Acc:AT2G46270]
Unigene009469	3.14603	11.0309	32.1488	1	1530	gi|225465766|ref|XP_002266755.1|_PREDICTED:_RING-H2_finger_protein_ATL54_[Vitis_vinifera]	50	3e-75	AT1G72220	ATL54	RING/U-box superfamily protein [Source:TAIR_LOCUS;Acc:AT1G72220]					GO:0005515|GO:0008270|	PF13639 (Ring finger domain);	SSF57850;	2479_HOM012428														zinc ion binding
Unigene013331	5.11616	6.47724	29.8275	1	2049	gi|224064350|ref|XP_002301432.1|_predicted_protein_[Populus_trichocarpa]	58.19	4e-169	AT4G00870	BHLH14	basic helix-loop-helix (bHLH) DNA-binding superfamily protein [Source:TAIR_LOCUS;Acc:AT4G00870]	K13422	transcription factor MYC2;		ko04075 Plant hormone signal transduction; ko04626 Plant-pathogen interaction; ;	GO:0046983|GO:0046983|	PF14215 (bHLH-MYC and R2R3-MYB transcription factors N-terminal);PF00010 (Helix-loop-helix DNA-binding domain);	SSF47459;	2479_HOM000158														zinc ion binding
Unigene010311	8.13699	7.69632	28.7937	1	1181	gi|225463022|ref|XP_002266038.1|_PREDICTED:_E3_ubiquitin-protein_ligase_arkadia-like_isoform_1_[Vitis_vinifera]	62.94	1e-62	AT2G15580	AT2G15580	RING/U-box superfamily protein [Source:TAIR_LOCUS;Acc:AT2G15580]					GO:0005515|GO:0008270|	PF13639 (Ring finger domain);	SSF57850;	2479_HOM010848														zinc ion binding
Unigene055147	0	0	27.9558	1	261	gi|255554585|ref|XP_002518331.1|_mads_box_protein,_putative_[Ricinus_communis]	81.48	2e-06	AT4G37940	AGL21	AGAMOUS-like 21 [Source:TAIR_LOCUS;Acc:AT4G37940]
Unigene018704	3.13808	6.7219	26.7936	1	1613	gi|147833906|emb|CAN62191.1|_hypothetical_protein_VITISV_020114_[Vitis_vinifera]	58.41	9e-136	AT1G09540	MYB61	myb domain protein 61 [Source:TAIR_LOCUS;Acc:AT1G09540]	K09422				GO:0003682|GO:0003682|GO:0003677|	PF00249 (Myb-like DNA-binding domain);PF00249 (Myb-like DNA-binding domain);	SSF46689;	2479_HOM000007
Unigene016729	4.19059	5.2955	25.5051	1	386	gi|460373561|ref|XP_004232585.1|_PREDICTED:_RING-H2_finger_protein_ATL80-like_[Solanum_lycopersicum]	64.46	1e-25	AT2G17450	RHA3A	RING-H2 finger A3A [Source:TAIR_LOCUS;Acc:AT2G17450]																						zinc ion binding
Unigene013323	3.35949	5.45259	23.4748	1	1356	gi|224139358|ref|XP_002323073.1|_predicted_protein_[Populus_trichocarpa]	68.89	3e-63	AT3G10910	ATL72	RING/U-box superfamily protein [Source:TAIR_LOCUS;Acc:AT3G10910]					GO:0005515|GO:0008270|	PF13639 (Ring finger domain);	SSF57850;								response to cytokinin stimulus
Unigene017565	0.987317	2.86328	21.3956	1	1733	gi|225426580|ref|XP_002279973.1|_PREDICTED:_transcription_factor_MYC4_[Vitis_vinifera]	54.7	2e-139	AT4G17880	BHLH4	Basic helix-loop-helix (bHLH) DNA-binding family protein [Source:TAIR_LOCUS;Acc:AT4G17880]	K13422	transcription factor MYC2;		ko04075 Plant hormone signal transduction; ko04626 Plant-pathogen interaction; ;	GO:0046983|GO:0046983|	PF14215 (bHLH-MYC and R2R3-MYB transcription factors N-terminal);PF00010 (Helix-loop-helix DNA-binding domain);	SSF47459;	2479_HOM000158
Unigene025458	0	0	20.5026	1	606	gi|470106085|ref|XP_004289406.1|_PREDICTED:_WD_repeat-containing_protein_44-like_[Fragaria_vesca_subsp._vesca]	74.31	7e-51	AT5G53500		Transducin/WD40 repeat-like superfamily protein [Source:TAIR_LOCUS;Acc:AT5G53500]								2479_HOM000537
Unigene014715	0	0	20.4166	1	228	gi|359481316|ref|XP_002268100.2|_PREDICTED:_transcription_factor_bHLH61-like_[Vitis_vinifera]	82.35	8e-09
Unigene005624	2.97309	2.64188	19.8153	1	1011	gi|255552481|ref|XP_002517284.1|_conserved_hypothetical_protein_[Ricinus_communis]	70.77	1e-83	AT5G05140	MED26B	Transcription elongation factor (TFIIS) family protein [Source:TAIR_LOCUS;Acc:AT5G05140]					GO:0003677|GO:0005634|GO:0006351|GO:0003677|GO:0005634|GO:0006351|	PF08711 (TFIIS helical bundle-like domain);	SSF47676;	2479_HOM002322
Unigene022150	0	0	19.5672	1	531	gi|351724291|ref|NP_001235261.1|_uncharacterized_protein_LOC100306708_[Glycine_max]	60.67	8e-57	AT5G11900		Translation initiation factor SUI1 family protein [Source:TAIR_LOCUS;Acc:AT5G11900]								2479_HOM003913
Unigene007234	4.10019	1.87503	18.4778	1	1472	gi|255557024|ref|XP_002519545.1|_protein_binding_protein,_putative_[Ricinus_communis]	70.52	1e-136	AT3G09760	F8A24.19	RING/U-box superfamily protein [Source:TAIR_LOCUS;Acc:AT3G09760]								2479_HOM000408														zinc ion binding
Unigene018452	1.34834	1.74755	17.5275	1	487	gi|300079016|gb|ADJ67439.1|_ethylene_response_factor_10_[Actinidia_deliciosa]	58.56	1e-22	AT3G23240	ERF1	ethylene response factor 1 [Source:TAIR_LOCUS;Acc:AT3G23240]	K14516	ethylene-responsive transcription factor 1;		ko04075 Plant hormone signal transduction; ;
Unigene021390	0	0.951778	17.1889	1	1729	gi|359495365|ref|XP_003634968.1|_PREDICTED:_CCR4-NOT_transcription_complex_subunit_1-like_[Vitis_vinifera]	90.51	1e-77	AT1G02080	AT1G02080	transcription regulators [Source:TAIR_LOCUS;Acc:AT1G02080]	K12604	CCR4-NOT transcription complex subunit 1;		ko03018 RNA degradation; ;		PF04054 (CCR4-Not complex component, Not1);	SSF52058;	2479_HOM002212
Unigene015908	0.876762	0.856293	17.1196	1	364	gi|460373143|ref|XP_004232382.1|_PREDICTED:_homeobox-leucine_zipper_protein_ATHB-40-like_[Solanum_lycopersicum]	76.72	1e-51	AT2G18550	HB-2	homeobox protein 21 [Source:TAIR_LOCUS;Acc:AT2G18550]	K09338							2479_HOM000124
Unigene017697	1.02206	0.991181	16.7611	1	843	gi|460386189|ref|XP_004238782.1|_PREDICTED:_transcription_factor_bHLH135-like_[Solanum_lycopersicum]	84.42	3e-27	AT1G26945	KDR	basic helix-loop-helix (bHLH) DNA-binding superfamily protein [Source:TAIR_LOCUS;Acc:AT1G26945]								2479_HOM000366														zinc ion binding
Unigene022861	0	0	16.6366	1	235	gi|356555604|ref|XP_003546120.1|_PREDICTED:_F-box/kelch-repeat_protein_At3g23880-like_[Glycine_max]	62.12	1e-14	AT2G41473		F-box family protein [Source:TAIR_LOCUS;Acc:AT2G41473]																						zinc ion binding
Unigene036745	0.726604	2.57469	16.4564	1	488	gi|357484247|ref|XP_003612411.1|_Ring_finger_protein_[Medicago_truncatula]	66.04	2e-38	AT1G76410	ATL8	RING/U-box superfamily protein [Source:TAIR_LOCUS;Acc:AT1G76410]								2479_HOM000013						regulation of ethylene mediated signaling pathway|negative regulation of ethylene mediated signaling pathway				protein metabolic process									ligase activity, forming carbon-nitrogen bonds
Unigene102034	0	0	16.3127	1	231	gi|225435486|ref|XP_002282950.1|_PREDICTED:_protein_TRANSPARENT_TESTA_1_[Vitis_vinifera]	61.84	6e-15
Unigene085322	0	0	15.3235	1	253	gi|116778895|gb|ABK21044.1|_unknown_[Picea_sitchensis]	64.18	9e-21	AT3G55620	emb1624	Translation initiation factor IF6 [Source:TAIR_LOCUS;Acc:AT3G55620]								2479_HOM002348														zinc ion binding					ligase activity, forming carbon-nitrogen bonds
Unigene095213	0	0	15.193	1	249	gi|255582751|ref|XP_002532152.1|_transcription_factor,_putative_[Ricinus_communis]	87.8	3e-45	AT3G18400	anac058	NAC domain containing protein 58 [Source:TAIR_LOCUS;Acc:AT3G18400]					GO:0003677|GO:0006355|GO:0003677|GO:0006355|	PF02365 (No apical meristem (NAM) protein);	SSF101941;	2479_HOM000018						cellular response to ethylene stimulus
Unigene107319	0	0	12.6727	1	238	gi|302761168|ref|XP_002964006.1|_hypothetical_protein_SELMODRAFT_166557_[Selaginella_moellendorffii]	78.48	1e-32	AT1G76720	F28O16.9	eukaryotic translation initiation factor 2 (eIF-2) family protein [Source:TAIR_LOCUS;Acc:AT1G76720]								2479_HOM001747														zinc ion binding
Unigene015140	0.71105	2.72391	12.1385	1	446	gi|460384883|ref|XP_004238136.1|_PREDICTED:_ethylene-responsive_transcription_factor_ERF010-like_[Solanum_lycopersicum]	85.42	1e-20	AT5G67190	DEAR2	DREB and EAR motif protein 2 [Source:TAIR_LOCUS;Acc:AT5G67190]																		cellular protein metabolic process
Unigene034746	1.30158	0	12.0716	1	431	gi|462420643|gb|EMJ24906.1|_hypothetical_protein_PRUPE_ppa013029mg_[Prunus_persica]	50	4e-34	AT1G67856		RING/U-box superfamily protein [Source:TAIR_LOCUS;Acc:AT1G67856]	K16285				GO:0005515|GO:0008270|	PF13639 (Ring finger domain);	SSF57850;	2479_HOM000242
Unigene069763	0	0	11.3081	1	239	gi|225436426|ref|XP_002273630.1|_PREDICTED:_RING-H2_finger_protein_ATL57-like_[Vitis_vinifera]	55.56	4e-07															response to gibberellin stimulus				abscisic acid metabolic process						zinc ion binding									response to salt stress
Unigene023257	2.70397	2.74519	11.0342	1	1624	gi|225430672|ref|XP_002270882.1|_PREDICTED:_U-box_domain-containing_protein_9_[Vitis_vinifera]	71.3	0	AT3G07360	PUB9	plant U-box 9 [Source:TAIR_LOCUS;Acc:AT3G07360]					GO:0004842|GO:0016567|GO:0005488|	PF04564 (U-box domain);	SSF48371;SSF57850;	2479_HOM005886
Unigene083671	0	0	10.3887	1	283	gi|71153775|sp|P68251.2|1433B_SHEEP	97.7	4e-53	AT1G78300	GRF2	general regulatory factor 2 [Source:TAIR_LOCUS;Acc:AT1G78300]	K06630	tyrosine 3-monooxygenase/tryptophan 5-monooxygenase activation protein;		ko04110 Cell cycle; ko04114 Oocyte meiosis; ko04722 Neurotrophin signaling pathway; ;		PF00244 (14-3-3 protein);	SSF48445;
Unigene024017	1.5466	1.7681	10.3514	1	1267	gi|297736583|emb|CBI25454.3|_unnamed_protein_product_[Vitis_vinifera]	58.12	4e-82	AT2G40200	BHLH51	basic helix-loop-helix (bHLH) DNA-binding superfamily protein [Source:TAIR_LOCUS;Acc:AT2G40200]					GO:0046983|GO:0046983|	PF00010 (Helix-loop-helix DNA-binding domain);	SSF47459;	2479_HOM000347														zinc ion binding
Unigene102261	0	0	10.2995	1	263	gi|462398303|gb|EMJ03971.1|_hypothetical_protein_PRUPE_ppa013531mg_[Prunus_persica]	47.27	2e-09	AT2G36930		zinc finger (C2H2 type) family protein [Source:TAIR_LOCUS;Acc:AT2G36930]	K14821					PF12171 (Zinc-finger double-stranded RNA-binding);	SSF57667;							induced systemic resistance, ethylene mediated signaling pathway|cellular response to ethylene stimulus
Unigene023020	2.12454	1.46548	9.53593	1	1356	gi|261597692|gb|ACX85638.1|_putative_transposase_[Cucumis_melo]	56.38	3e-100	AT3G42170	T27B3.40	BED zinc finger ;hAT family dimerisation domain [Source:TAIR_LOCUS;Acc:AT3G42170]					GO:0003677|GO:0003676|	PF02892 (BED zinc finger);	SSF57667;SSF53098;	2479_HOM000144
Unigene100355	0	0	9.4522	1	261	gi|356546644|ref|XP_003541734.1|_PREDICTED:_uncharacterized_protein_LOC100784418_[Glycine_max]	48.61	2e-14	AT4G20970	T13K14.130	basic helix-loop-helix (bHLH) DNA-binding superfamily protein [Source:TAIR_LOCUS;Acc:AT4G20970]					GO:0046983|GO:0046983|	PF00010 (Helix-loop-helix DNA-binding domain);	SSF47459;
Unigene022180	0	2.0806	9.01884	1	332	gi|359477093|ref|XP_003631936.1|_PREDICTED:_E3_ubiquitin-protein_ligase_UPL6-like_isoform_1_[Vitis_vinifera]	71.68	7e-38	AT3G17205	UPL6	ubiquitin protein ligase 6 [Source:TAIR_LOCUS;Acc:AT3G17205]	K10589	ubiquitin-protein ligase E3 C [EC:6.3.2.19];	[EC:6.3.2.19];	ko04120 Ubiquitin mediated proteolysis; ;				2479_HOM000639
Unigene064064	0	0	8.9976	1	276	gi|302799120|ref|XP_002981319.1|_hypothetical_protein_SELMODRAFT_114331_[Selaginella_moellendorffii]	48.94	1e-06	AT5G20920	EIF2 BETA	eukaryotic translation initiation factor 2 beta subunit [Source:TAIR_LOCUS;Acc:AT5G20920]																		cellular protein metabolic process
Unigene025881	0	0	8.23106	1	1392	gi|147854406|emb|CAN81292.1|_hypothetical_protein_VITISV_005315_[Vitis_vinifera]	88.89	2e-14	AT4G17020	DL4540C	transcription factor-related [Source:TAIR_LOCUS;Acc:AT4G17020]																		protein metabolic process				zinc ion binding
Unigene037621	1.03365	1.05987	8.13628	1	469	gi|255588371|ref|XP_002534584.1|_zinc_finger_protein,_putative_[Ricinus_communis]	67.33	6e-42	AT5G40990	GLIP1	GDSL lipase 1 [Source:TAIR_LOCUS;Acc:AT5G40990]
Unigene035454	0	0	7.84795	1	450	gi|359486390|ref|XP_002272668.2|_PREDICTED:_transcription_factor_bHLH51-like_[Vitis_vinifera]	59.73	9e-53	AT2G40200	BHLH51	basic helix-loop-helix (bHLH) DNA-binding superfamily protein [Source:TAIR_LOCUS;Acc:AT2G40200]							SSF55021;	2479_HOM000347
Unigene029690	1.60549	1.52153	7.84735	1	801	gi|359488847|ref|XP_003633831.1|_PREDICTED:_E3_ubiquitin-protein_ligase_ATL42-like_[Vitis_vinifera]	59.09	5e-67	AT4G30370	ATL14	RING/U-box superfamily protein [Source:TAIR_LOCUS;Acc:AT4G30370]					GO:0005515|GO:0008270|	PF13639 (Ring finger domain);	SSF57850;
Unigene062081	0	0	7.62065	1	373	gi|224118828|ref|XP_002331359.1|_predicted_protein_[Populus_trichocarpa]	51.25	4e-15	AT3G07360	PUB9	plant U-box 9 [Source:TAIR_LOCUS;Acc:AT3G07360]					GO:0005488|		SSF48371;															zinc ion binding
Unigene037556	1.35064	0	7.44618	1	806	gi|224083841|ref|XP_002307142.1|_AP2/ERF_domain-containing_transcription_factor_[Populus_trichocarpa]	45.76	1e-36	AT5G50080	ERF110	ethylene response factor 110 [Source:TAIR_LOCUS;Acc:AT5G50080]					GO:0003700|GO:0006355|GO:0003677|	PF00847 (AP2 domain);	SSF54171;	2479_HOM000010										cellular protein metabolic process
Unigene038847	0.182919	0.430256	7.14254	1	968	gi|359480528|ref|XP_002270448.2|_PREDICTED:_transcription_factor_bHLH25-like_[Vitis_vinifera]	45.1	1e-56	AT2G22770	NAI1	basic helix-loop-helix (bHLH) DNA-binding superfamily protein [Source:TAIR_LOCUS;Acc:AT2G22770]					GO:0046983|GO:0046983|	PF00010 (Helix-loop-helix DNA-binding domain);	SSF47459;	2479_HOM000158
Unigene092940	0	0	7.11857	1	296	gi|462408041|gb|EMJ13375.1|_hypothetical_protein_PRUPE_ppa012605mg_[Prunus_persica]	75	3e-49	AT1G29160	DOF1.5	Dof-type zinc finger DNA-binding family protein [Source:TAIR_LOCUS;Acc:AT1G29160]					GO:0003677|GO:0006355|	PF02701 (Dof domain, zinc finger);		2479_HOM000099			response to auxin stimulus			response to ethylene stimulus																	response to salt stress
Unigene106942	0	0	7.10995	1	256	gi|224128594|ref|XP_002329042.1|_predicted_protein_[Populus_trichocarpa]	67.06	9e-35	AT1G47350	T3F24.4	F-box associated ubiquitination effector family protein [Source:TAIR_LOCUS;Acc:AT1G47350]	K03655	ATP-dependent DNA helicase RecG [EC:3.6.4.12];	[EC:3.6.4.12];	ko03440 Homologous recombination; ;		PF03732 (Retrotransposon gag protein);
Unigene006829	1.60047	1.46318	7.04929	1	447	gi|449468552|ref|XP_004151985.1|_PREDICTED:_transcription_repressor_MYB6-like_[Cucumis_sativus]	82.61	2e-20	AT2G31180	ATMYB14	myb domain protein 14 [Source:TAIR_LOCUS;Acc:AT2G31180]								2479_HOM000007														zinc ion binding
Unigene035029	0	0.974629	7.01588	1	683	gi|255555639|ref|XP_002518855.1|_structural_constituent_of_ribosome,_putative_[Ricinus_communis]	84.54	7e-51	AT1G64510	RPS6	Translation elongation factor EF1B/ribosomal protein S6 family protein [Source:TAIR_LOCUS;Acc:AT1G64510]								2479_HOM005340
Unigene037901	0.324575	0	7.01413	1	605	gi|225426249|ref|XP_002264149.1|_PREDICTED:_RING-H2_zinc_finger_protein_RHA4a_[Vitis_vinifera]	44.31	7e-33	AT4G24015	RHA4A	RING/U-box superfamily protein [Source:TAIR_LOCUS;Acc:AT4G24015]	K19039				GO:0005515|GO:0008270|	PF13639 (Ring finger domain);	SSF57850;															zinc ion binding
Unigene020571	0.973609	1.3029	6.94305	1	524	gi|459021879|gb|AGG39700.1|_bZIP_transcription_factor_bZIP8_[Camellia_sinensis]	97.56	1e-06
Unigene029321	0.880797	1.19073	6.79638	1	1329	gi|359496230|ref|XP_003635184.1|_PREDICTED:_transcription_factor_bHLH123-like_[Vitis_vinifera]	76.81	2e-57	AT1G61660	BHLH112	basic helix-loop-helix (bHLH) DNA-binding superfamily protein [Source:TAIR_LOCUS;Acc:AT1G61660]					GO:0046983|GO:0046983|	PF00010 (Helix-loop-helix DNA-binding domain);	SSF47459;	2479_HOM000356
Unigene097474	0	0	6.70745	1	269	gi|255551521|ref|XP_002516806.1|_conserved_hypothetical_protein_[Ricinus_communis]	41.38	5e-10	AT3G06240	AT3G06240	F-box family protein [Source:TAIR_LOCUS;Acc:AT3G06240]											response to auxin stimulus			response to ethylene stimulus																	response to salt stress
Unigene032144	0.161294	1.66619	6.69271	1	1037	gi|225469216|ref|XP_002264407.1|_PREDICTED:_transcription_factor_bHLH93-like_[Vitis_vinifera]	63.76	6e-91	AT5G65640	bHLH093	beta HLH protein 93 [Source:TAIR_LOCUS;Acc:AT5G65640]					GO:0046983|GO:0046983|	PF00010 (Helix-loop-helix DNA-binding domain);	SSF47459;	2479_HOM000641														zinc ion binding
Unigene039374	0	0	6.66768	1	494	gi|388522335|gb|AFK49229.1|_unknown_[Medicago_truncatula]	70.45	1e-09	AT5G05230	PUB62	RING/U-box superfamily protein [Source:TAIR_LOCUS;Acc:AT5G05230]												response to gibberellin stimulus
Unigene030641	0.750096	0	6.57479	1	913	gi|222617191|gb|EEE53323.1|_hypothetical_protein_OsJ_36320_[Oryza_sativa_Japonica_Group]	93.33	9e-11	AT3G52100		RING/FYVE/PHD-type zinc finger family protein [Source:TAIR_LOCUS;Acc:AT3G52100]											response to auxin stimulus			response to ethylene stimulus																	response to salt stress
Unigene062617	0	0	6.3066	1	371	gi|225443178|ref|XP_002265707.1|_PREDICTED:_probable_WRKY_transcription_factor_40_[Vitis_vinifera]	73.56	1e-39	AT4G31800	WRKY18	WRKY DNA-binding protein 18 [Source:TAIR_LOCUS;Acc:AT4G31800]					GO:0003700|GO:0006355|GO:0043565|GO:0003700|GO:0006355|GO:0043565|	PF03106 (WRKY DNA -binding domain);	SSF118290;	2479_HOM007658														zinc ion binding
Unigene043989	0	1.00316	6.17875	1	535	gi|147853384|emb|CAN80214.1|_hypothetical_protein_VITISV_017908_[Vitis_vinifera]	68.42	4e-71	AT3G11840	PUB24	plant U-box 24 [Source:TAIR_LOCUS;Acc:AT3G11840]					GO:0004842|GO:0016567|	PF04564 (U-box domain);	SSF57850;	2479_HOM000047
Unigene081640	0	0	6.16912	1	326	gi|225437866|ref|XP_002264309.1|_PREDICTED:_ethylene-responsive_transcription_factor_ERF098-like_[Vitis_vinifera]	74.07	1e-26	AT3G23230	ERF098	Integrase-type DNA-binding superfamily protein [Source:TAIR_LOCUS;Acc:AT3G23230]					GO:0003700|GO:0006355|GO:0003677|	PF00847 (AP2 domain);	SSF54171;
Unigene017452	0.682606	1.46005	6.08672	1	1046	gi|225445990|ref|XP_002267344.1|_PREDICTED:_RING-H2_finger_protein_ATL43-like_[Vitis_vinifera]	51.78	2e-70	AT5G05810	ATL43	RING/U-box superfamily protein [Source:TAIR_LOCUS;Acc:AT5G05810]					GO:0005515|GO:0008270|	PF13639 (Ring finger domain);	SSF57850;
Unigene074859	0	0	6.04548	1	276	gi|460366788|ref|XP_004229261.1|_PREDICTED:_RING-H2_finger_protein_ATL2-like_[Solanum_lycopersicum]	61.7	6e-13	AT3G16720	ATL2	TOXICOS EN LEVADURA 2 [Source:TAIR_LOCUS;Acc:AT3G16720]														regulation of ethylene mediated signaling pathway|negative regulation of ethylene mediated signaling pathway				protein metabolic process									ligase activity, forming carbon-nitrogen bonds
Unigene091237	0	0	5.96012	1	279	gi|255089300|ref|XP_002506572.1|_predicted_protein_[Micromonas_sp._RCC299]	57.3	6e-28	AT5G42820	ATU2AF35B	Zinc finger C-x8-C-x5-C-x3-H type family protein [Source:TAIR_LOCUS;Acc:AT5G42820]																		cellular protein metabolic process									ligase activity, forming carbon-nitrogen bonds
Unigene019338	1.16918	0.332085	5.57437	1	1378	gi|28558782|gb|AAO45753.1|_RING/c3HC4/PHD_zinc_finger-like_protein_[Cucumis_melo_subsp._melo]	44.08	3e-60	AT3G05200	ATL6	RING/U-box superfamily protein [Source:TAIR_LOCUS;Acc:AT3G05200]	K10664				GO:0005515|GO:0008270|	PF13639 (Ring finger domain);	SSF57850;	2479_HOM000013														zinc ion binding
Unigene036905	0	0	5.47106	1	695	gi|462409466|gb|EMJ14800.1|_hypothetical_protein_PRUPE_ppa002416mg_[Prunus_persica]	46.34	4e-20	AT3G42170	T27B3.40	BED zinc finger ;hAT family dimerisation domain [Source:TAIR_LOCUS;Acc:AT3G42170]																						zinc ion binding
Unigene092061	0	0	5.42646	1	278	gi|462400034|gb|EMJ05702.1|_hypothetical_protein_PRUPE_ppa019306mg_[Prunus_persica]	90.91	1e-27	AT2G24240		BTB/POZ domain with WD40/YVTN repeat-like protein [Source:TAIR_LOCUS;Acc:AT2G24240]								2479_HOM003887
Unigene105775	0	0	5.40979	1	269	gi|297744714|emb|CBI37976.3|_unnamed_protein_product_[Vitis_vinifera]	91.67	2e-20	AT4G38900	AT4G38900	Basic-leucine zipper (bZIP) transcription factor family protein [Source:TAIR_LOCUS;Acc:AT4G38900]
Unigene074426	0	0	5.3809	1	270	gi|134026414|dbj|BAF49444.1|_transcription_factor_DcMYB4_[Daucus_carota]	90.91	4e-55	AT2G36890	RAX2	Duplicated homeodomain-like superfamily protein [Source:TAIR_LOCUS;Acc:AT2G36890]	K09422				GO:0003677|GO:0003682|	PF00249 (Myb-like DNA-binding domain);	SSF46689;	2479_HOM000007
Unigene046653	0	0	5.1798	1	302	gi|225447272|ref|XP_002279122.1|_PREDICTED:_F-box_protein_At3g07870_[Vitis_vinifera]	40.45	4e-16	AT3G07870		F-box and associated interaction domains-containing protein [Source:TAIR_LOCUS;Acc:AT3G07870]					GO:0005515|GO:0005515|	PF00646 (F-box domain);	SSF81383;
Unigene024339	0.913756	1.03135	5.17103	1	879	gi|225456461|ref|XP_002284464.1|_PREDICTED:_transcription_factor_bHLH137_[Vitis_vinifera]	59.03	1e-34	AT5G50915	BHLH137	basic helix-loop-helix (bHLH) DNA-binding superfamily protein [Source:TAIR_LOCUS;Acc:AT5G50915]								2479_HOM000075
Unigene032935	0.56486	0.643279	5.0222	1	829	gi|356496604|ref|XP_003517156.1|_PREDICTED:_LOW_QUALITY_PROTEIN:_NEP1-interacting_protein_1-like_[Glycine_max]	41.56	5e-25	AT4G35840	NIP1	RING/U-box superfamily protein [Source:TAIR_LOCUS;Acc:AT4G35840]						PF13488 (Glycine zipper);					response to auxin stimulus
Unigene023730	0	0	4.96264	1	592	gi|359497477|ref|XP_002264150.2|_PREDICTED:_protein_ODORANT1_[Vitis_vinifera]	46.45	4e-33	AT4G22680	MYB85	myb domain protein 85 [Source:TAIR_LOCUS;Acc:AT4G22680]	K09422																					zinc ion binding
Unigene045800	0	0	4.91349	1	496	gi|359495608|ref|XP_002265377.2|_PREDICTED:_zinc_finger_protein_CONSTANS-LIKE_10_[Vitis_vinifera]	70.23	2e-55	AT5G48250	COL10	B-box type zinc finger protein with CCT domain [Source:TAIR_LOCUS;Acc:AT5G48250]								2479_HOM000744														zinc ion binding
Unigene036021	1.1839	1.05304	4.77538	1	1080	gi|297736346|emb|CBI25069.3|_unnamed_protein_product_[Vitis_vinifera]	64.09	1e-134	AT4G37850	BHLH25	basic helix-loop-helix (bHLH) DNA-binding superfamily protein [Source:TAIR_LOCUS;Acc:AT4G37850]					GO:0046983|GO:0046983|	PF00010 (Helix-loop-helix DNA-binding domain);	SSF47459;	2479_HOM000158						cellular response to ethylene stimulus
Unigene051874	0	0	4.64366	1	725	gi|359490171|ref|XP_002270543.2|_PREDICTED:_CCR4-NOT_transcription_complex_subunit_1-like_[Vitis_vinifera]	70	4e-58	AT1G02080	AT1G02080	transcription regulators [Source:TAIR_LOCUS;Acc:AT1G02080]								2479_HOM002212
Unigene060587	0	0	4.5959	1	669	gi|225442204|ref|XP_002274626.1|_PREDICTED:_transcription_factor_MYB21_[Vitis_vinifera]	40.99	1e-19				K09422
Unigene023656	0.799793	0.548095	4.50661	1	696	gi|359478376|ref|XP_002282778.2|_PREDICTED:_nuclear_transcription_factor_Y_subunit_A-1_[Vitis_vinifera]	53.79	6e-33	AT5G12840	HAP2A	nuclear factor Y, subunit A1 [Source:TAIR_LOCUS;Acc:AT5G12840]	K08064	nuclear transcription factor Y, alpha;		ko04612 Antigen processing and presentation; ko05152 Tuberculosis; ;												response to abscisic acid stimulus																cellular response to oxidative stress|regulation of transcription from RNA polymerase II promoter in response to oxidative stress
Unigene041749	0.19818	0	4.41143	1	1115	gi|297596578|ref|NP_001042787.2|_Os01g0290300_[Oryza_sativa_Japonica_Group]	36.13	5e-72	AT3G42170	T27B3.40	BED zinc finger ;hAT family dimerisation domain [Source:TAIR_LOCUS;Acc:AT3G42170]					GO:0003676|		SSF53098;									response to abscisic acid stimulus
Unigene087114	0	0	4.14034	1	1175	gi|147780398|emb|CAN74679.1|_hypothetical_protein_VITISV_006858_[Vitis_vinifera]	86.25	8e-39	AT3G62900	F26K9_330	CW-type Zinc Finger [Source:TAIR_LOCUS;Acc:AT3G62900]								2479_HOM002040														zinc ion binding
Unigene040025	0.969146	0.405096	4.06959	1	1474	gi|225445146|ref|XP_002280643.1|_PREDICTED:_E3_ubiquitin-protein_ligase_ATL42_[Vitis_vinifera]	65.82	6e-147	AT4G28890	ATL42	RING/U-box superfamily protein [Source:TAIR_LOCUS;Acc:AT4G28890]	K10664				GO:0005515|GO:0008270|	PF13639 (Ring finger domain);	SSF57850;	2479_HOM000013
Unigene062056	0.330264	0.677987	3.99446	1	626	gi|224126823|ref|XP_002319935.1|_predicted_protein_[Populus_trichocarpa]	57.75	3e-76	AT2G31180	ATMYB14	myb domain protein 14 [Source:TAIR_LOCUS;Acc:AT2G31180]	K09422				GO:0003682|GO:0003682|GO:0003677|	PF00249 (Myb-like DNA-binding domain);PF00249 (Myb-like DNA-binding domain);	SSF46689;	2479_HOM000007
Unigene049009	0.595742	0	3.98201	1	442	gi|359486390|ref|XP_002272668.2|_PREDICTED:_transcription_factor_bHLH51-like_[Vitis_vinifera]	68.92	8e-23	AT2G40200	BHLH51	basic helix-loop-helix (bHLH) DNA-binding superfamily protein [Source:TAIR_LOCUS;Acc:AT2G40200]					GO:0046983|GO:0046983|	PF00010 (Helix-loop-helix DNA-binding domain);	SSF47459;
Unigene020059	0	0	3.9655	1	695	gi|296084860|emb|CBI28269.3|_unnamed_protein_product_[Vitis_vinifera]	56.31	2e-22	AT5G22220	E2F1	E2F transcription factor 1 [Source:TAIR_LOCUS;Acc:AT5G22220]
Unigene074234	0	0	3.80219	1	328	gi|359496472|ref|XP_002278547.2|_PREDICTED:_F-box_protein_SKIP23-like_[Vitis_vinifera]	37.35	7e-07														response to auxin stimulus	response to gibberellin stimulus		response to ethylene stimulus		response to abscisic acid stimulus															response to salt stress
Unigene052542	0	0.389019	3.74102	1	832	gi|359479109|ref|XP_002275220.2|_PREDICTED:_E3_ubiquitin-protein_ligase_PUB24-like_[Vitis_vinifera]	65.34	4e-108	AT3G11840	PUB24	plant U-box 24 [Source:TAIR_LOCUS;Acc:AT3G11840]					GO:0005488|		SSF48371;	2479_HOM000047
Unigene101250	0	0	3.59064	1	263	gi|357438143|ref|XP_003589347.1|_Eukaryotic_translation_initiation_factor_3_subunit_C_[Medicago_truncatula]	42.05	1e-13	AT3G56150	EIF3C	eukaryotic translation initiation factor 3C [Source:TAIR_LOCUS;Acc:AT3G56150]	K03252	translation initiation factor 3 subunit C;		ko03013 RNA transport; ;	GO:0003743|GO:0005852|GO:0006413|GO:0031369|	PF05470 (Eukaryotic translation initiation factor 3 subunit 8 N-terminus);
Unigene024765	0	0.523464	3.52078	1	512	gi|225436087|ref|XP_002277399.1|_PREDICTED:_E3_ubiquitin-protein_ligase_RHF2A_[Vitis_vinifera]	90.91	5e-20	AT5G22000	RHF2A	RING-H2 group F2A [Source:TAIR_LOCUS;Acc:AT5G22000]	K19043							2479_HOM001678										cellular protein metabolic process									ligase activity, forming carbon-nitrogen bonds		transferase activity, transferring phosphorus-containing groups|phosphorus metabolic process
Unigene075083	0	0	3.45732	1	286	gi|460381297|ref|XP_004236388.1|_PREDICTED:_transcription_repressor_MYB4-like_[Solanum_lycopersicum]	94.51	8e-62	AT3G13890	MYB26	myb domain protein 26 [Source:TAIR_LOCUS;Acc:AT3G13890]	K09422				GO:0003677|GO:0003682|	PF00249 (Myb-like DNA-binding domain);	SSF46689;	2479_HOM000007
Unigene039046	0.446926	0.523968	3.42941	1	532	gi|410111036|gb|AEO31523.2|_WRKY_transcription_factor_5_[Dimocarpus_longan]	77.5	1e-12	AT1G80840	WRKY40	WRKY DNA-binding protein 40 [Source:TAIR_LOCUS;Acc:AT1G80840]
Unigene026146	0.211854	0.238213	3.24066	1	826	gi|15223002|ref|NP_172848.1|_translation_initiation_factor_eIF-5A_[Arabidopsis_thaliana]	60.14	1e-57	AT1G13950	EIF-5A	eukaryotic elongation factor 5A-1 [Source:TAIR_LOCUS;Acc:AT1G13950]					GO:0003723|GO:0003746|GO:0006452|GO:0043022|GO:0045901|GO:0045905|	PF01287 (Eukaryotic elongation factor 5A hypusine, DNA-binding OB fold);	SSF50104;SSF50249;	2479_HOM001489
Unigene064352	0	0	3.19717	1	487	gi|1732406|gb|AAB38748.1|_S25-XP1_DNA_binding_protein_[Nicotiana_tabacum]	70	5e-23	AT3G23240	ERF1	ethylene response factor 1 [Source:TAIR_LOCUS;Acc:AT3G23240]	K14516	ethylene-responsive transcription factor 1;		ko04075 Plant hormone signal transduction; ;	GO:0003677|GO:0003700|GO:0006355|	PF00847 (AP2 domain);	SSF54171;
Unigene088606	0	0	3.1405	1	365	gi|294461288|gb|ADE76206.1|_unknown_[Picea_sitchensis]	80.17	5e-67	AT2G02240	MEE66	F-box family protein [Source:TAIR_LOCUS;Acc:AT2G02240]						PF14299 (Phloem protein 2);
Unigene048206	0	0.120002	2.85884	1	789	gi|145347833|ref|XP_001418365.1|_predicted_protein_[Ostreococcus_lucimarinus_CCE9901]	44.02	1e-67	AT2G46290	AT2G46290	Transducin/WD40 repeat-like superfamily protein [Source:TAIR_LOCUS;Acc:AT2G46290]	K03246	translation initiation factor 3 subunit I;		ko03013 RNA transport; ;	GO:0005515|GO:0005515|GO:0005515|GO:0005515|	PF00400 (WD domain, G-beta repeat);PF00400 (WD domain, G-beta repeat);PF00400 (WD domain, G-beta repeat);	SSF50978;	2479_HOM002411														zinc ion binding
Unigene036618	0	0	2.82263	1	580	gi|225425404|ref|XP_002277426.1|_PREDICTED:_ranBP2-type_zinc_finger_protein_At1g67325-like_[Vitis_vinifera]	65	8e-09	AT1G67325		Ran BP2/NZF zinc finger-like superfamily protein [Source:TAIR_LOCUS;Acc:AT1G67325]								2479_HOM004031			response to auxin stimulus				response to cytokinin stimulus																					homeobox-leucine zipper protein 4 (HAT4) / HD-ZIP protein 4
Unigene088695	0	0	2.71049	1	392	gi|224055775|ref|XP_002298647.1|_GRAS_family_transcription_factor_[Populus_trichocarpa]	59.38	5e-22
Unigene069019	0	0.453604	2.67999	1	838	gi|297737800|emb|CBI27001.3|_unnamed_protein_product_[Vitis_vinifera]	59.79	8e-99	AT1G68320	MYB62	myb domain protein 62 [Source:TAIR_LOCUS;Acc:AT1G68320]	K09422				GO:0003682|GO:0003682|GO:0003677|	PF00249 (Myb-like DNA-binding domain);PF00249 (Myb-like DNA-binding domain);	SSF46689;	2479_HOM000007
Unigene083286	0	0	2.59802	1	694	gi|225465028|ref|XP_002265973.1|_PREDICTED:_myb-related_protein_308-like_[Vitis_vinifera]	81.82	5e-74	AT1G16490	ATMYB58	myb domain protein 58 [Source:TAIR_LOCUS;Acc:AT1G16490]	K09422				GO:0003677|GO:0003682|GO:0003682|	PF00249 (Myb-like DNA-binding domain);PF00249 (Myb-like DNA-binding domain);	SSF46689;	2479_HOM000007														zinc ion binding
Unigene067215	0	0	2.59677	1	408	gi|225463412|ref|XP_002272089.1|_PREDICTED:_probable_WRKY_transcription_factor_28_[Vitis_vinifera]	70.1	9e-33	AT1G29860	WRKY71	WRKY DNA-binding protein 71 [Source:TAIR_LOCUS;Acc:AT1G29860]					GO:0003700|GO:0006355|GO:0043565|GO:0003700|GO:0006355|GO:0043565|	PF03106 (WRKY DNA -binding domain);	SSF118290;
Unigene011649	36.0232	55.5314	15.5337	1	351	gi|255558168|ref|XP_002520111.1|_homeobox_protein,_putative_[Ricinus_communis]	75.93	9e-18	AT1G69780	ATHB13	Homeobox-leucine zipper protein family [Source:TAIR_LOCUS;Acc:AT1G69780]
Unigene029572	3.8519	3.06798	0.765297	1	797	gi|449453539|ref|XP_004144514.1|_PREDICTED:_uncharacterized_protein_LOC101205276_[Cucumis_sativus]	64.79	1e-107	AT3G58120	ATBZIP61	Basic-leucine zipper (bZIP) transcription factor family protein [Source:TAIR_LOCUS;Acc:AT3G58120]					GO:0003700|GO:0006355|GO:0043565|	PF07716 (Basic region leucine zipper);	SSF57959;	2479_HOM005685
Unigene002397	48.3555	82.502	20.4531	1	766	gi|225425432|ref|XP_002271716.1|_PREDICTED:_nuclear_transcription_factor_Y_subunit_gamma_[Vitis_vinifera]	71.67	1e-53	AT5G43250	NF-YC13	nuclear factor Y, subunit C13 [Source:TAIR_LOCUS;Acc:AT5G43250]					GO:0005622|GO:0043565|GO:0046982|	PF00808 (Histone-like transcription factor (CBF/NF-Y) and archaeal histone);	SSF47113;	2479_HOM006536
Unigene023968	3.73752	3.65808	0.873352	1	1303	gi|462406756|gb|EMJ12220.1|_hypothetical_protein_PRUPE_ppa020135mg_[Prunus_persica]	60.32	1e-141	AT1G31350	KUF1	KAR-UP F-box 1 [Source:TAIR_LOCUS;Acc:AT1G31350]							SSF117281;SSF117281;	2479_HOM003819
Unigene002336	121.943	36.9563	8.81706	1	1444	gi|255551823|ref|XP_002516957.1|_ring_finger_protein,_putative_[Ricinus_communis]	53.48	9e-65	AT3G16720	ATL2	TOXICOS EN LEVADURA 2 [Source:TAIR_LOCUS;Acc:AT3G16720]								2479_HOM000013														zinc ion binding
Unigene013281	8.17158	7.75269	1.76796	1	743	gi|225446289|ref|XP_002267226.1|_PREDICTED:_F-box_protein_At5g07610_[Vitis_vinifera]	40.2	6e-33	AT5G07610		F-box family protein [Source:TAIR_LOCUS;Acc:AT5G07610]					GO:0005515|GO:0005515|	PF00646 (F-box domain);	SSF81383;	2479_HOM001093
Unigene015632	30.9243	27.3631	5.59596	1	293	gi|350539890|ref|NP_001234310.1|_GRAS4_protein_[Solanum_lycopersicum]	70.27	5e-13	AT5G59450	SCL11	GRAS family transcription factor [Source:TAIR_LOCUS;Acc:AT5G59450]
Unigene069061	15.7078	7.43171	1.46409	1	528	gi|255548594|ref|XP_002515353.1|_WRKY_transcription_factor,_putative_[Ricinus_communis]	84.21	3e-39	AT4G31550	WRKY11	WRKY DNA-binding protein 11 [Source:TAIR_LOCUS;Acc:AT4G31550]
Unigene031036	3.19368	4.55972	0.781983	1	1728	gi|449465884|ref|XP_004150657.1|_PREDICTED:_uncharacterized_WD_repeat-containing_protein_C2A9.03-like_[Cucumis_sativus]	58.06	1e-09	AT1G36070	T22A15.1	Transducin/WD40 repeat-like superfamily protein [Source:TAIR_LOCUS;Acc:AT1G36070]
Unigene006550	91.6257	63.1692	9.8866	1	801	gi|351725763|ref|NP_001236080.1|_MYB_transcription_factor_MYB142_[Glycine_max]	75	3e-36	AT1G75250	ATRL6	RAD-like 6 [Source:TAIR_LOCUS;Acc:AT1G75250]								2479_HOM005085
Unigene005061	7.22713	5.72296	0.885629	1	497	gi|449438452|ref|XP_004137002.1|_PREDICTED:_diphthamide_biosynthesis_protein_3-like_[Cucumis_sativus]	77.65	1e-40	AT2G15910		CSL zinc finger domain-containing protein [Source:TAIR_LOCUS;Acc:AT2G15910]	K15455					PF05207 (CSL zinc finger);	SSF144217;	2479_HOM001511
Unigene022272	11.7905	10.6012	1.63965	1	684	gi|359479036|ref|XP_002284859.2|_PREDICTED:_dof_zinc_finger_protein_DOF2.1-like_[Vitis_vinifera]	52.94	3e-28	AT2G28510	DOF2.1	Dof-type zinc finger DNA-binding family protein [Source:TAIR_LOCUS;Acc:AT2G28510]								2479_HOM000099
Unigene002647	54.1351	57.6835	8.64078	1	1430	gi|297736474|emb|CBI25345.3|_unnamed_protein_product_[Vitis_vinifera]	44.94	2e-66	AT3G56400	WRKY70	WRKY DNA-binding protein 70 [Source:TAIR_LOCUS;Acc:AT3G56400]					GO:0003700|GO:0006355|GO:0043565|GO:0003700|GO:0006355|GO:0043565|	PF03106 (WRKY DNA -binding domain);	SSF118290;
Unigene038071	5.8678	5.04119	0.734575	1	551	gi|224065423|ref|XP_002301810.1|_predicted_protein_[Populus_trichocarpa]	87.8	2e-17	AT3G07360	PUB9	plant U-box 9 [Source:TAIR_LOCUS;Acc:AT3G07360]								2479_HOM005886
Unigene032939	5.93338	3.19016	0.463525	1	489	gi|460413435|ref|XP_004252094.1|_PREDICTED:_zinc_finger_Ran-binding_domain-containing_protein_2-like_[Solanum_lycopersicum]	59.33	1e-53	AT2G26695		Ran BP2/NZF zinc finger-like superfamily protein [Source:TAIR_LOCUS;Acc:AT2G26695]					GO:0008270|GO:0008270|	PF00641 (Zn-finger in Ran binding protein and others);PF00641 (Zn-finger in Ran binding protein and others);	SSF90209;SSF90209;SSF90209;	2479_HOM001443														zinc ion binding
Unigene006284	29.4665	56.0014	8.04503	1	713	gi|224140611|ref|XP_002323675.1|_predicted_protein_[Populus_trichocarpa]	44.28	9e-33	AT3G56400	WRKY70	WRKY DNA-binding protein 70 [Source:TAIR_LOCUS;Acc:AT3G56400]
Unigene008126	23.711	38.3217	4.27075	1	267	gi|225437332|ref|XP_002264804.1|_PREDICTED:_WD_repeat-containing_protein_89_homolog_[Vitis_vinifera]	79.31	4e-21	AT2G47790		Transducin/WD40 repeat-like superfamily protein [Source:TAIR_LOCUS;Acc:AT2G47790]
Unigene009410	27.2511	40.0116	3.88963	1	521	gi|255537749|ref|XP_002509941.1|_hypothetical_protein_RCOM_1691430_[Ricinus_communis]	58.62	3e-42	AT4G23810	WRKY53	WRKY family transcription factor [Source:TAIR_LOCUS;Acc:AT4G23810]
Unigene043861	3.00769	3.16041	0.105887	1	1813	gi|462423238|gb|EMJ27501.1|_hypothetical_protein_PRUPE_ppa020565mg_[Prunus_persica]	38.81	2e-102	AT3G42170	T27B3.40	BED zinc finger ;hAT family dimerisation domain [Source:TAIR_LOCUS;Acc:AT3G42170]					GO:0046983|GO:0003677|GO:0003676|	PF05699 (hAT family C-terminal dimerisation region);PF14372 (Domain of unknown function (DUF4413));	SSF53098;
Unigene035026	3.96749	3.47217	0	1	759	gi|359486523|ref|XP_002274580.2|_PREDICTED:_uncharacterized_protein_LOC100249661_[Vitis_vinifera]	60.71	3e-09	AT5G42940	AT5G42940	RING/U-box superfamily protein [Source:TAIR_LOCUS;Acc:AT5G42940]																						zinc ion binding
Unigene019664	5.51979	8.15865	0	1	1200	gi|359485664|ref|XP_002273837.2|_PREDICTED:_homeobox-leucine_zipper_protein_HDG2_[Vitis_vinifera]	54.26	4e-69	AT1G05230	HDG2	homeodomain GLABROUS 2 [Source:TAIR_LOCUS;Acc:AT1G05230]	K09338							2479_HOM000230
Unigene043742	3.41609	2.18516	0	1	316	gi|470124768|ref|XP_004298381.1|_PREDICTED:_14-3-3-like_protein_GF14_iota-like_[Fragaria_vesca_subsp._vesca]	65	2e-07	AT1G26480	GRF12	general regulatory factor 12 [Source:TAIR_LOCUS;Acc:AT1G26480]
Unigene067916	2.1967	3.84822	0	1	311	gi|462400025|gb|EMJ05693.1|_hypothetical_protein_PRUPE_ppa019638mg_[Prunus_persica]	49.47	1e-20	AT4G28890	ATL42	RING/U-box superfamily protein [Source:TAIR_LOCUS;Acc:AT4G28890]	K10664																					zinc ion binding					ligase activity, forming carbon-nitrogen bonds
Unigene034782	2.80225	4.42183	0	1	348	gi|225425754|ref|XP_002276889.1|_PREDICTED:_homeobox-leucine_zipper_protein_ATHB-13-like_[Vitis_vinifera]	62.5	2e-23	AT5G15150	ATHB-3	homeobox 3 [Source:TAIR_LOCUS;Acc:AT5G15150]	K09338
Unigene035347	7.06497	8.70011	0	1	467	gi|147765872|emb|CAN77887.1|_hypothetical_protein_VITISV_020525_[Vitis_vinifera]	58.33	2e-25	AT5G23730	RUP2	Transducin/WD40 repeat-like superfamily protein [Source:TAIR_LOCUS;Acc:AT5G23730]	K10143	E3 ubiquitin-protein ligase RFWD2 [EC:6.3.2.19];	[EC:6.3.2.19];	ko04115 p53 signaling pathway; ko04120 Ubiquitin mediated proteolysis; ;
Unigene039228	4.18668	3.21721	0	1	816	gi|224126879|ref|XP_002319949.1|_f-box_family_protein_[Populus_trichocarpa]	39.39	7e-10
Unigene023010	6.88315	12.1859	0	1	338	gi|224073997|ref|XP_002304211.1|_predicted_protein_[Populus_trichocarpa]	92.59	8e-10	AT2G20100	AT2G20100	basic helix-loop-helix (bHLH) DNA-binding superfamily protein [Source:TAIR_LOCUS;Acc:AT2G20100]								2479_HOM000356
Unigene031443	4.11951	3.04556	0	1	405	gi|224117360|ref|XP_002317553.1|_predicted_protein_[Populus_trichocarpa]	61.11	1e-44	AT3G20640	BHLH123	basic helix-loop-helix (bHLH) DNA-binding superfamily protein [Source:TAIR_LOCUS;Acc:AT3G20640]
Unigene039463	3.571	11.392	0	1	261	gi|462421786|gb|EMJ26049.1|_hypothetical_protein_PRUPE_ppa022855mg_[Prunus_persica]	90	5e-43	AT1G68480	JAG	C2H2 and C2HC zinc fingers superfamily protein [Source:TAIR_LOCUS;Acc:AT1G68480]						PF13912 (C2H2-type zinc finger);	SSF57667;	2479_HOM004934														zinc ion binding
Unigene075341	4.28555	5.90211	0	1	261	gi|384249382|gb|EIE22864.1|_elongation_factor_EF-3_[Coccomyxa_subellipsoidea_C-169]	55.29	2e-25				K03235				GO:0005524|GO:0016887|	PF00005 (ABC transporter);	SSF52540;
Unigene013261	8.29372	10.0864	0	1	290	gi|224061437|ref|XP_002300479.1|_predicted_protein_[Populus_trichocarpa]	57.14	2e-17	AT1G17220	FUG1	Translation initiation factor 2, small GTP-binding protein [Source:TAIR_LOCUS;Acc:AT1G17220]	K02519
Unigene079939	6.67076	3.0437	0	1	284	gi|307136055|gb|ADN33906.1|_nucleotide_binding_protein_[Cucumis_melo_subsp._melo]	82.86	3e-12	AT3G05090	LRS1	Transducin/WD40 repeat-like superfamily protein [Source:TAIR_LOCUS;Acc:AT3G05090]
Unigene026892	2.31993	2.94308	0	1	662	gi|356555602|ref|XP_003546119.1|_PREDICTED:_F-box/kelch-repeat_protein_At3g23880-like_[Glycine_max]	40.18	2e-13
Unigene059606	2.77606	2.34229	0	1	365	gi|470134074|ref|XP_004302881.1|_PREDICTED:_F-box/WD_repeat-containing_protein_lin-23-like_[Fragaria_vesca_subsp._vesca]	85	2e-68	AT2G26490		Transducin/WD40 repeat-like superfamily protein [Source:TAIR_LOCUS;Acc:AT2G26490]					GO:0005515|GO:0005515|GO:0005515|GO:0005515|	PF00400 (WD domain, G-beta repeat);PF00400 (WD domain, G-beta repeat);PF00400 (WD domain, G-beta repeat);	SSF50978;
Unigene010732	66.7813	42.2807	0	1	216	gi|460366766|ref|XP_004229250.1|_PREDICTED:_eukaryotic_translation_initiation_factor_2_subunit_3-like_[Solanum_lycopersicum]	68.18	1e-10	AT2G18720		Translation elongation factor EF1A/initiation factor IF2gamma family protein [Source:TAIR_LOCUS;Acc:AT2G18720]																		protein metabolic process											hydrolase activity, acting on acid anhydrides, in phosphorus-containing anhydrides
Unigene022532	4.6047	3.86706	0	1	287	gi|124359713|gb|ABD32380.2|_Helix-loop-helix_DNA-binding_[Medicago_truncatula]	97.56	2e-19	AT1G22490	BHLH94	basic helix-loop-helix (bHLH) DNA-binding superfamily protein [Source:TAIR_LOCUS;Acc:AT1G22490]					GO:0046983|GO:0046983|	PF00010 (Helix-loop-helix DNA-binding domain);	SSF47459;	2479_HOM005629
Unigene101119	3.04257	4.96081	0	1	276	gi|297744714|emb|CBI37976.3|_unnamed_protein_product_[Vitis_vinifera]	63.33	5e-25	AT4G38900	AT4G38900	Basic-leucine zipper (bZIP) transcription factor family protein [Source:TAIR_LOCUS;Acc:AT4G38900]
Unigene046413	2.82407	3.64192	0	1	281	gi|224095756|ref|XP_002310466.1|_predicted_protein_[Populus_trichocarpa]	71.11	5e-43	AT3G21890		B-box type zinc finger family protein [Source:TAIR_LOCUS;Acc:AT3G21890]																						zinc ion binding
Unigene050786	7.17831	2.55337	0	1	333	gi|147765308|emb|CAN66937.1|_hypothetical_protein_VITISV_006217_[Vitis_vinifera]	52.53	5e-21	AT1G74660	MIF1	mini zinc finger 1 [Source:TAIR_LOCUS;Acc:AT1G74660]						PF04770 (ZF-HD protein dimerisation region);					response to auxin stimulus	response to gibberellin stimulus		response to ethylene stimulus	response to cytokinin stimulus	response to abscisic acid stimulus
Unigene076271	2.84934	3.78932	0	1	299	gi|462407827|gb|EMJ13161.1|_hypothetical_protein_PRUPE_ppa006542mg_[Prunus_persica]	51.11	1e-08	AT4G12560	CPR30	F-box and associated interaction domains-containing protein [Source:TAIR_LOCUS;Acc:AT4G12560]
Unigene003038	26.3253	25.5019	0	1	223	gi|225434949|ref|XP_002283877.1|_PREDICTED:_mitochondrial_import_inner_membrane_translocase_subunit_Tim9_[Vitis_vinifera]	96.15	4e-08	AT3G46560	TIM9	Tim10/DDP family zinc finger protein [Source:TAIR_LOCUS;Acc:AT3G46560]
[truncated: 32 more columns]
